# Supplementary material for: Molecular features of biguanides required for targeting of mitochondrial respiratory complex I and activation of AMP-kinase
Source: BMC Biol. 2016 Aug 9;14:65. doi: 10.1186/s12915-016-0287-9 (PMC4977651; doi:10.1186/s12915-016-0287-9)
Supplement: Additional file 1: — Supporting information and individual data points for figures 1b, 1c, 1d, 2d, 3b, 3d, 4c, and 5b. (XLSX 152 kb) [file 12915_2016_287_MOESM1_ESM.xlsx]

## Sheet: Figure 1B IC50
IC50 measurements
bovine heart mitochondrial membranes								mouse heart mitochondrial membranes								bovine heart purified mitochondrial complex I
log[phenfomin (mM)]	[phenforminin (mM)]	measurement 1	measurement 2	measurement 3	average %	SEM		log[phenfomin (mM)]	[phenforminin (mM)]	measurement 1	measurement 2	measurement 3	average	SEM
-4	0	98.7737	97.9043	103.322	100	1.67986		-4	0	101.208	102.473	96.3191	100	1.87637
-1.90309	0.0125	93.5749	95.2763	92.1213	93.6575	0.911697		-0.90309	0.125	83.3082	79.6695	78.9104	80.6294	1.35724
-1.60206	0.025	83.4711	80.9989	84.9506	83.1402	1.15267		-0.60206	0.25	73.1747	68.3344	69.5856	70.3649	1.45057
-1.20412	0.0625	71.0566	70.7718	74.2884	72.0389	1.12774		-0.30103	0.5	61.3545	56.9985	59.52	59.291	1.26267
-0.90309	0.125	62.3282	61.4871	62.6094	62.1415	0.337167		0	1	50.1942	44.4634	45.1496	46.6024	1.80677
-0.60206	0.25	54.03	53.353	52.8426	53.4085	0.343879		0.30103	2	37.0646	29.1871	33.3611	33.2043	2.27538
-0.20412	0.625	40.9578	40.7052	41.274	40.979	0.164532		0.69897	5	20.2629	16.2998	19.5501	18.7042	1.21972
0.09691	1.25	32.2529	31.353	33.1344	32.2468	0.514246		1	10	14.5531	8.89069	13.3947	12.2795	1.7271
0.39794	2.5	26.0026	24.8166	26.0098	25.6096	0.396549
0.69897	5	15.3445	17.3233	16.5468	16.4049	0.575614
1	10	9.40373	11.1015	10.7161	10.4071	0.513881
1.30103	20	7.34398	6.31607	6.83472	6.83159	0.296738
log[compound 1(mM)]	[compound 1(mM)]	measurement 1	measurement 2	measurement 3	average %	SEM		log[compound 1(mM)]	[compound 1(mM)]	measurement 1	measurement 2	measurement 3	average %	SEM		log[compound 1(mM)]	[compound 1(mM)]	measurement 1	measurement 2	measurement 3	average %	SEM
-4	0	100.173	100.709	99.118	100	0.467284		-4	0	112.317	91.5889	96.0939	100	6.29438		-4	0	95.4952	92.7234	111.781	100	5.9448
-1.60206	0.025	93.2155	94.3954	86.6156	91.4088	2.42068		-0.90309	0.125	73.0917	73.3172	79.0987	75.1692	1.96584		-1.30103	0.05	75.6858	73.1554	87.247	78.6961	4.33742
-1.30103	0.05	80.9001	80.5609	70.9854	77.4822	3.24984		-0.60206	0.25	61.5418	57.2125	67.63	62.1281	3.02152		-1	0.1	66.1839	64.3175	72.7087	67.7367	2.54372
-0.90309	0.125	64.5754	70.3045	65.5795	66.8198	1.7663		-0.30103	0.5	47.2412	44.5761	50.8857	47.5677	1.82871		-0.60206	0.25	42.5892	42.5011	49.3	44.7968	2.25176
-0.60206	0.25	58.7642	59.0728	54.4387	57.4252	1.49592		0	1	45.0103	29.6911	35.45	36.7171	4.46745		-0.30103	0.5	27.3923	27.7264	30.7602	28.6263	1.0713
-0.30103	0.5	44.8768	44.7016	42.8672	44.1485	0.642638		0.39794	2.5	13.6894	27.4206	17.9245	19.6782	4.05968		0	1	13.7533	15.9642	15.4827	15.0668	0.671256
0	1	36.3318	35.0931	33.7944	35.0731	0.732564		0.69897	5	9.20143	10.3541	10.0295	9.86165	0.343154		0.39794	2.5	0.510951	3.35649	3.90117	2.58953	1.05112
0.30103	2	30.376	28.274	27.8951	28.8484	0.771608		1	10	7.80187	9.12587	8.96597	8.63124	0.417245		0.69897	5	-1.11308	2.3186	2.76659	1.32404	1.2254
log[compound2 (mM)]	[compound2 (mM)]	measurement 1	measurement 2	measurement 3	average %	SEM		log[compound2 (mM)]	[compound2 (mM)]	measurement 1	measurement 2	measurement 3	average %	SEM		log[compound2 (mM)]	[compound2 (mM)]	measurement 1	measurement 2	measurement 3	measurement 4	average %	SEM
-4	0	100.682	96.7601	102.558	100	1.70811		-4	0	90.0157	98.1132	111.871	100	6.37925		-4	0	101.257	93.861	104.882		99.3715	4.4993
-1.60206	0.025	90.3911	91.3262	91.9086	91.2087	0.44198		-1.60206	0.025	101.035	96.1864	104.025	100.416	2.28399		-1.30103	0.05	94.3331	85.9892	91.9427		88.9659	2.43051
-1.30103	0.05	80.8042	83.3274	78.5331	80.8882	1.38463		-1.30103	0.05	84.3833	86.1604	104.348	91.6305	6.37927		-1	0.1	84.4893	80.1998	83.9986		82.0992	1.55084
-0.90309	0.125	73.0114	77.3419	73.8045	74.7193	1.33115		-0.90309	0.125	91.0939	98.4412	96.9423	95.4925	2.24144		-0.69897	0.2	74.4563	67.8308	72.1377		69.9843	1.75832
-0.60206	0.25	57.7766	60.5703	59.5523	59.2997	0.816316		-0.60206	0.25	86.4091	74.0004	85.2628	81.8908	3.95902		-0.39794	0.4	51.5999	49.0549	47.7592	55.0003	50.6048	2.22936
-0.30103	0.5	42.2594	44.1487	44.4129	43.607	0.678101		-0.30103	0.5	61.19	58.3153	59.3383	59.6145	0.841286		0	1	31.8306	34.7808	31.5539	34.5784	33.6377	1.04354
0.09691	1.25	30.9733	32.4643	32.6969	32.0448	0.539969		0.09691	1.25	40.2355	39.0698	42.0186	40.4413	0.857442		0.30103	2	18.7223	18.4322	16.037	17.6411	17.3701	0.70458
0.39794	2.5	20.5224	20.1338	22.8729	21.1764	0.855681		0.39794	2.5	27.2224	24.1497	29.6426	27.0049	1.58939		0.39794	2.5	15.1755	16.3986	14.0804		15.2395	0.946377
log[compound 3(mM)]	[compound 3(mM)]	measurement 1	measurement 2	measurement 3	average %	SEM		log[compound 3(mM)]	[compound 3(mM)]	measurement 1	measurement 2	measurement 3	average %	SEM		log[compound 3(mM)]	[compound 3(mM)]	measurement 1	measurement 2	measurement 3	average %	SEM
-4	0	98.5846	97.912	103.503	100	1.76242		-4	0	100.679	104.225	95.0961	100	2.65696		-4	0	98.2518	100.007	101.741	100	1.00725
-1.30103	0.05	90.738	87.5078	87.8635	88.7031	1.02263		-0.90309	0.125	100.673	107.504	89.3975	99.1915	5.27904		-1	0.1	83.1407	76.9562	79.9831	80.0267	1.78544
-0.90309	0.125	79.4607	73.6631	75.4292	76.1843	1.71569		-0.60206	0.25	100.472	92.5484	88.2457	93.7555	3.58075		-0.69897	0.2	70.7075	62.6841	63.3243	65.572	2.5744
-0.60206	0.25	71.8971	68.3122	67.5491	69.2528	1.34037		-0.30103	0.5	88.0085	89.9236	80.9576	86.2966	2.72615		-0.30103	0.5	56.9729	48.4723	50.7381	52.0611	2.54152
-0.30103	0.5	58.9363	53.7419	54.0872	55.5884	1.67689		0	1	76.3355	75.8717	102.789	84.9986	8.89603		0	1	45.1329	38.7554	39.0959	40.9947	2.0714
0.09691	1.25	46.06	44.0842	43.1427	44.429	0.859637		0.39794	2.5	54.9958	52.7534	51.1754	52.9749	1.10839		0.30103	2	30.3846	24.5908	27.8226	27.5993	1.67625
0.39794	2.5	38.1174	35.3162	38.2403	37.2246	0.954873		0.69897	5	36.7963	34.9944	34.2637	35.3515	0.752604		0.69897	5	17.2231	14.3429	15.1143	15.5601	0.860803
0.69897	5	32.2211	29.7725	31.7676	31.2538	0.752081		1	10	25.381	28.2377	22.2615	25.2934	1.72573		1	10	4.98584	4.51184	4.59333	4.697	0.146322
log[compound 4(mM)]	[compound 4(mM)]	measurement 1	measurement 2	measurement 3	average %	SEM		log[compound 4(mM)]	[compound 4(mM)]	measurement 1	measurement 2	measurement 3	average %	SEM		log[compound 4(mM)]	[compound 4(mM)]	measurement 1	measurement 2	measurement 3	average %	SEM
-4	0	102.677	98.336	98.9865	100	1.35186		-4	0	107.344	94.5663	98.0901	100	3.81012		-4	0	90.1373	109.446	100.416	100	5.57788
-0.20412	0.625	95.3347	97.4419	97.3738	96.7168	0.691336		-0.207608	0.62	106.332	97.8785	105.19	103.134	2.64816		-0.207608	0.62	79.499	94.5434	91.2919	88.4448	4.57032
0.193125	1.56	96.1391	91.8496	99.0554	95.6814	2.09268		0.120574	1.32	105.194	93.8458	98.3632	99.1344	3.29861		0.193125	1.56	75.3052	92.0923	86.2001	84.5325	4.91723
0.49485	3.125	95.012	90.0055	92.7102	92.5759	1.4468		0.494155	3.12	101.853	84.6001	93.1234	93.1923	4.98068		0.477121	3	67.0779	72.1639	71.6287	70.2902	1.61357
0.79588	6.25	88.1084	81.7755	83.9544	84.6128	1.85753		0.79588	6.25	77.3898	80.4506	84.4871	80.7758	2.05526		0.763428	5.8	51.5216	56.0637	55.8377	54.4743	1.47781
1.09691	12.5	73.2784	68.7258	75.6981	72.5674	2.04388		1.19312	15.6	73.9785	57.329	70.3662	67.2245	5.05647		1.19368	15.62	29.719	31.2509	29.2855	30.0851	0.596166
1.39794	25	57.0361	55.4101	57.4367	56.6276	0.619648		1.49485	31.25	56.5273	44.9391	49.4097	50.292	3.37418		1.49485	31.25	17.4608	18.1104	12.5985	16.0566	1.73917
1.69897	50	33.7152	30.9376	32.7058	32.4529	0.811728		1.79588	62.5	34.3442	27.0865	30.6088	30.6798	2.0954		1.79588	62.5	5.40911	8.04897	3.10401	5.5207	1.42858
log[compound 5(mM)]	[compound 5(mM)]	measurement 1	measurement 2	measurement 3	average %	SEM		log[compound 5(mM)]	[compound 5(mM)]	measurement 1	measurement 2	measurement 3	average %	SEM		log[compound 5(mM)]	[compound 5(mM)]	measurement 1	measurement 2	measurement 3	measurement 4	average %	SEM
-4	0	99.7627	98.0509	102.186	100	1.19969		-4	0	95.3113	99.3194	105.369	100	2.92336		-4	0	100.497	92.8669	102.326	104.311	100	2.50858
-1.60206	0.025	87.43	87.8527	89.4669	88.2499	0.620653		-0.380212	0.0156	31.3337	28.7947	30.0895	30.0726	0.732989		-1.30103	0.05	77.8816	74.0257	80.5069	85.355	79.4423	1.62999
-1.30103	0.05	77.9977	81.9022	82.3217	80.7406	1.37675		-0.0791814	0.031	23.963	21.219	22.7672	22.6498	0.794285		-1	0.1	70.304	66.1798	71.8542	74.6172	70.7388	1.46645
-0.90309	0.125	65.6274	66.6411	69.0064	67.0917	1.00111		0.221847	0.0333333	19.5998	17.7343	17.167	18.167	0.734858		-0.69897	0.2	54.1571	51.3391	56.3509	59.6568	55.376	1.25619
-0.60206	0.25	53.8	52.8263	53.9423	53.5229	0.350698		0.522878	0.0625	16.4395	13.6921	13.978	14.7032	0.872068		-0.39794	0.4	38.2515	35.0953	38.0841	40.1407	37.8929	0.887941
-0.30103	0.5	42.6612	41.8033	42.7494	42.4046	0.301735		-0.60206	0.0833333	61.8671	59.1203	61.6487	60.8787	0.881436		0	1	21.1932	20.2358	20.8978	20.7932	20.78	0.245112
0	1	30.6587	30.4556	30.8938	30.6694	0.126607		-0.90309	0.125	70.3177	72.7355	72.559	71.8707	0.778165		0.30103	2	14.1692	11.0997	12.9917	13.2931	12.8884	0.774273
0.30103	2	19.033	18.5734	20.0421	19.2162	0.433746		-1.20412	0.166667	84.6891	82.041	86.3614	84.3639	1.25774		0.60206	4	10.3507	9.61544	11.2923	8.46984	9.93207	0.420266
								-1.50864	0.25	91.6776	89.9383	90.4877	90.7012	0.513323
								-1.80688	0.333333	100.471	90.5236	94.7781	95.2574	2.88139
log[proguanil (mM)]	[proguanil 5(mM)]	measurement 1	measurement 2	measurement 3	average %	SEM		log[proguanil (mM)]	[proguanil 5(mM)]	measurement 1	measurement 2	measurement 3	average %	SEM
-4	0	102.929	99.1259	97.9447	100	1.50382		-4	0	0.781605	0.788171	0.750935	0.77357	0.0198759
-2.30103	0.005	75.7119	74.3514	79.4095	76.4909	1.5112		-2.30103	0.005	0.517341	0.539821	0.566818	0.541327	0.0247728
-1.90309	0.0125	59.1037	54.9903	54.5765	56.2235	1.44507		-2	0.01	0.338219	0.382697	0.398476	0.373131	0.0312468
-1.60206	0.025	41.9397	38.2092	44.105	41.4179	1.72185		-1.60206	0.025	0.314442	0.242165	0.256616	0.271074	0.0382463
-1.30103	0.05	27.6777	21.298	25.759	24.9116	1.88978		-1.30103	0.05	0.144112	0.151362	0.126959	0.140811	0.0125321
-1	0.1	6.27421	7.27919	9.75581	7.76974	1.03455		-1	0.1	0.101324	0.111278	0.0940434	0.102215	0.00865179
-0.60206	0.25	5.16093	3.66127	12.114	6.97873	2.60387		-0.60206	0.25	0.065814	0.079732	0.128675	0.0914069	0.0330166
-0.30103	0.5	11.0056	6.28071	6.61839	7.96825	1.52182		-0.30103	0.5	0.105495	0.073493	0.118947	0.0993118	0.0233495
log(inhibitor) vs. response -fit using Prism variable slope fit (four parameters)
		Best fit values						Std. Error			95% Confidence Intervals			Goodness of Fit
compound	sample	Bottom	Top	LogIC50	HillSlope	IC50	Span	LogIC50		LogIC50		IC50 upper	IC50 lower	Degrees of Freedom	R square	Absolute Sum of Squares	Sy.x
1	bovine heart purified mitochondrial complex I	0	100	-0.7098	1	0.1951	100	0.02654		-0.7647 to -0.6549		0.1719	0.2214	23	0.9819	521.6	4.762
2	bovine heart purified mitochondrial complex I	0	100	-0.3388	1	0.4583	100	0.01462		-0.3689 to -0.3088		0.4277	0.4912	26	0.9908	235.7	3.011
3	bovine heart purified mitochondrial complex I	0	100	-0.2463	1	0.5671	100	0.02995		-0.3083 to -0.1844		0.4917	0.6541	23	0.9695	686.7	5.464
4	bovine heart purified mitochondrial complex I	0	100	0.8297	1	6.756	100	0.02905		0.7696 to 0.8898		5.883	7.759	23	0.976	647.9	5.307
5	bovine heart purified mitochondrial complex I	0	100	-0.609	1	0.246	100	0.01641		-0.6425 to -0.5755		0.2278	0.2657	31	0.9878	383.2	3.516
		Best fit values						Std. Error			95% Confidence Intervals			Goodness of Fit
	sample	Bottom	Top	LogIC50	HillSlope	IC50	Span	LogIC50	HillSlope	LogIC50	HillSlope	IC50		Degrees of Freedom	R square	Absolute Sum of Squares	Sy.x
phenformin	mouse heart mitochondrial membranes	0	100	-0.09624	-0.7733	0.8012	100	0.01561	0.02429	-0.1286 to -0.06387	-0.8237 to -0.7229	0.7437	0.8632	22	0.993	138.3	2.508
1	mouse heart mitochondrial membranes	0	100	-0.3323	-0.8311	0.4652	100	0.0322	0.05652	-0.3991 to -0.2656	-0.9483 to -0.7138	0.3989	0.5426	22	0.9742	595.2	5.202
2	mouse heart mitochondrial membranes	0	100	-0.05416	-1.093	0.8828	100	0.03649	0.09955	-0.1298 to 0.02152	-1.299 to -0.8865	0.7416	1.051	22	0.9458	971.5	6.645
3	mouse heart mitochondrial membranes	0	100	0.5023	-1.132	3.179	100	0.03643	0.107	0.4267 to 0.5779	-1.354 to -0.9096	2.671	3.783	22	0.9446	1086	7.026
4	mouse heart mitochondrial membranes	0	100	1.478	-1.082	30.07	100	0.0329	0.0974	1.410 to 1.546	-1.284 to -0.8804	25.69	35.18	22	0.9512	750.8	5.842
5	mouse heart mitochondrial membranes	0	100	-0.5351	-1.037	0.2917	100	0.02709	0.06451	-0.5906 to -0.4796	-1.169 to -0.9047	0.2567	0.3315	28	0.9729	864.8	5.558
proguanil	mouse heart mitochondrial membranes	0	100	-1.959	-0.7979	0.01099	100	0.03897	0.06195	-2.040 to -1.878	-0.9264 to -0.6694	0.009121	0.01323	22	0.9718	622.5	5.319
		Best fit values						Std. Error			95% Confidence Intervals			Goodness of Fit
	sample	Bottom	Top	LogIC50	HillSlope	IC50	Span	LogIC50	HillSlope	LogIC50	HillSlope	IC50		Degrees of Freedom	R square	Absolute Sum of Squares	Sy.x
phenformin	Bovine heart mitochondrial membranes	0	100	-0.4694	-0.6083	0.3393	100	0.01697	0.01422	-0.5039 to -0.4349	-0.6372 to -0.5794	0.3134	0.3673	34	0.9943	201.4	2.434
1	Bovine heart mitochondrial membranes	0	100	-0.4001	-0.6555	0.398	100	0.02575	0.03182	-0.4535 to -0.3467	-0.7215 to -0.5895	0.352	0.4501	22	0.9797	290.5	3.634
2	Bovine heart mitochondrial membranes	0	100	-0.3757	-0.7595	0.421	100	0.0171	0.02498	-0.4111 to -0.3402	-0.8113 to -0.7076	0.388	0.4569	22	0.9912	151.3	2.623
3	Bovine heart mitochondrial membranes	0	100	-0.01339	-0.5756	0.9696	100	0.02543	0.02511	-0.06613 to 0.03934	-0.6277 to -0.5235	0.8588	1.095	22	0.9829	223	3.184
4	Bovine heart mitochondrial membranes	0	100	1.46	-1.156	28.82	100	0.01487	0.04902	1.429 to 1.490	-1.257 to -1.054	26.84	30.94	22	0.987	156.1	2.664
5	Bovine heart mitochondrial membranes	0	100	-0.4916	-0.7631	0.3224	100	0.008866	0.01355	-0.5100 to -0.4732	-0.7912 to -0.7350	0.309	0.3363	22	0.9975	43.79	1.411
proguanil	Bovine heart mitochondrial membranes	0	100	-1.788	-1.025	0.0163	100	0.02213	0.0554	-1.834 to -1.742	-1.140 to -0.9101	0.01466	0.01811	22	0.9869	338.7	3.923

## Sheet: Figure 1C
Biguanide concentrations set to the IC50 values for NADH:O2 on bovine membranes
Complex II assay
	measurement 1	measurement 2	measurement 3		average	SEM	n		unpaired two tailed t-test
control	99.9038	96.0806	104.016		100	2.29115	3
phenformin	93.351	92.7452	100.424		95.5067	2.46478	3		0.2525	ns	vs control
1	93.649	88.7642	94.8269		92.4134	1.85599	3		0.0618	ns	vs control
2	91.3528	89.495	95.2921		92.0466	1.70905	3		0.0497	*	vs control
3	95.4391	93.6931	102.986		97.3729	2.85167	3		0.5117	ns	vs control
4	103.032	98.1499	103.577		101.586	1.72534	3		0.6853	ns	vs NaCl
5	98.1472	100.678	103.31		100.712	1.49034	3		0.8078	ns	vs control
proguanil	93.2747	99.9185	92.8516		95.3483	2.71232	3		0.2602	ns	vs control
NaCl	95.1237	98.8109	106.065		100	3.21407	3

## Sheet: Figure 1D logP
PBS /octanol absorbance measurments of biguanide compounds 1-5
Calibration curves
compound 1 PBS								compound 1 octanol
uM	measurement 1	measurement 2		average	SEM		uM	measurement 1	measurement 2	measurement 3	average	SEM
10	0.066	0.083		0.0745	0.0085		10	0.087	0.088	0.089	0.0885	0.000408248
20	0.1	0.124		0.112	0.012		20	0.138	0.153	0.138	0.1455	0.00612372
30	0.142	0.162		0.152	0.01		30	0.188	0.206	0.177	0.1915	0.0118392
40	0.182	0.2		0.191	0.009		40	0.247	0.24	0.226	0.233	0.00571548
50	0.222	0.241		0.2315	0.0095		50	0.282	0.25	0.286	0.268	0.0146969
60	0.262	0.279		0.2705	0.0085		60	0.341	0.331	0.337	0.334	0.00244949
70	0.297	0.318		0.3075	0.0105		70	0.386	0.409	0.381	0.395	0.011431
80	0.336	0.359		0.3475	0.0115		80	0.448	0.444	0.439	0.4415	0.00204124
compound 2 PBS							compound 2 octanol
uM	measurement 1	measurement 2	measurement 3	average	SEM		uM	measurement 1	measurement 2	measurement 3	average	SEM
0	0.065	0.071	0.076	0.0735	0.00204124		0	0.065	0.071	0.076	0.0735	0.00204124
5	0.09	0.107	0.108	0.1075	0.000408248		5	0.092	0.09	0.097	0.0935	0.00285774
10	0.124	0.134	0.14	0.137	0.00244949		10	0.12	0.122	0.118	0.12	0.00163299
20	0.169	0.182	0.187	0.1845	0.00204124		20	0.17	0.169	0.165	0.167	0.00163299
50	0.298	0.31	0.324	0.317	0.00571548		50	0.271	0.243	0.288	0.2655	0.0183712
100	0.497	0.514	0.53	0.522	0.00653197		100	0.483	0.467	0.476	0.4715	0.00367423
200	1.271	1.276	1.333	1.3045	0.0232702		200	0.871	0.855	0.893	0.874	0.0155134
compound 3 PBS							compound 3 octanol
uM	measurement 1	measurement 2	measurement 3	average	SEM		uM	measurement 1	measurement 2	measurement 3	average	SEM
10	0.065	0.071	0.076	0.0735	0.00204124		10	0.09	0.089	0.095	0.092	0.00244949
20	0.136	0.147	0.165	0.156	0.00734847		20	0.146	0.141	0.17	0.1555	0.0118392
30	0.202	0.227	0.225	0.226	0.000816497		30	0.218	0.213	0.214	0.2135	0.000408248
40	0.284	0.296	0.309	0.3025	0.00530723		40	0.262	0.297	0.297	0.297	0
50	0.357	0.374	0.369	0.3715	0.00204124		50	0.314	0.326	0.383	0.3545	0.0232702
60	0.444	0.437	0.442	0.4395	0.00204124		60	0.383	0.413	0.405	0.409	0.00326599
70	0.511	0.519	0.514	0.5165	0.00204124		70	0.443	0.495	0.493	0.494	0.000816497
80	0.596	0.591	0.593	0.592	0.000816497		80	0.496	0.541	0.573	0.557	0.0130639
compound 4 PBS							compound 4 octanol
uM	measurement 1	measurement 2	measurement 3	average	SEM		uM	measurement 1	measurement 2	measurement 3	average	SEM
10	0.087	0.073	0.077	0.079	0.00416333		10	0.078	0.102	0.088	0.0893333	0.0069602
20	0.136	0.121	0.105	0.120667	0.00895048		20	0.132	0.153	0.151	0.145333	0.00669162
30	0.182	0.167	0.153	0.167333	0.00837324		30	0.205	0.217	0.207	0.209667	0.00371184
40	0.226	0.216	0.2	0.214	0.00757188		40	0.276	0.277	0.293	0.282	0.00550757
50	0.272	0.267	0.248	0.262333	0.00731057		50	0.331	0.329	0.322	0.327333	0.00272845
60	0.321	0.318	0.297	0.312	0.00754983		60	0.405	0.377	0.406	0.396	0.00950438
70	0.32	0.364	0.337	0.340333	0.0128106		70	0.471	0.436	0.462	0.456333	0.0104934
80	0.425	0.41	0.391	0.408667	0.00983757		80	0.537	0.502	0.539	0.526	0.0120139
compound 5 PBS							compound 5 octanol
uM	measurement 1	measurement 2	measurement 3	average	SEM		uM	measurement 1	measurement 2	measurement 3	average	SEM
10	0.071	0.071	0.093	0.0783333	0.00733333		10	0.077	0.082	0.084	0.081	0.00208167
20	0.128	0.125	0.146	0.133	0.00655744		20	0.152	0.197	0.149	0.166	0.0155242
30	0.17	0.173	0.193	0.178667	0.0072188		30	0.225	0.262	0.217	0.234667	0.0138604
40	0.218	0.224	0.242	0.228	0.0072111		40	0.283	0.315	0.295	0.297667	0.00933333
50	0.269	0.271	0.291	0.277	0.00702377		50	0.377	0.409	0.382	0.389333	0.0099387
60	0.319	0.323	0.338	0.326667	0.00578312		60	0.441	0.483	0.429	0.451	0.0163707
70	0.374	0.373	0.388	0.378333	0.00484195		70	0.508	0.547	0.489	0.514667	0.0170717
80	0.43	0.421	0.444	0.431667	0.00669162		80	0.564	0.615	0.567	0.582	0.0165227
Experimental measures:
compounds	PBS absorbance	octanol absorbance	PBS concentration	octanol concentration
1	0.512	0.496	112.308	81.62
1	0.515	0.489	113.077	80.22
1	0.573	0.532	127.949	88.82
2	0.13	0.452	13.2881	53.9974
2	0.131	0.449	13.4576	53.6042
2	0.12	0.458	11.5932	54.7837
3	0.175	0.526	13.1918	65.2836
3	0.163	0.534	11.5479	66.4776
3	0.169	0.554	12.3699	69.4627
4	0.117	1.011	8.91304	149.194
4	0.121	0.878	9.78261	127.742
4	0.106	0.92	6.52174	134.516
5	0.3865	0.227667	61.44	19.4038
5	0.3955	0.216667	63.24	17.8545
5	0.4015	0.223667	64.44	18.8404
	PBS		octanol		P	P (SEM)	logP	SEM
	average concentration	SEM	average concentration	SEM
1	117.778	5.09032	83.5533	2.66417	1.40961	0.778421	0.1491	0.239665
2	12.7797	0.595235	54.1284	0.346756	0.236099	0.0408563	-0.626906	0.0751026
3	12.3699	0.474534	67.0746	1.24279	0.184419	0.0374471	-0.734193	0.0881255
4	8.4058	0.9749	137.151	6.33109	0.0612888	0.0390195	-1.21262	0.276306
5	63.04	0.87178	18.6995	0.452754	3.37121	0.511468	0.527786	0.065845

## Sheet: Figure 2D
143B cells
rotenone sensitive OCR after 6 hours of biguanide exposure
	replicate 1	replicate 2	replicate 3	replicate 4	replicate 5	replicate 6	replicate 7	replicate 8	replicate 9	replicate 10	replicate 11	replicate 12		average	SD	n
control	120.343	116.694	116.657	120.714	115.718	118.484	118.379	115.722	112.308					117.224	2.60109	9
phenformin	11.8274	9.88145	10.0192	10.4439	6.67538	10.3708	14.3605	12.3955	14.0684	12.3888	9.6193			11.0955	2.2067	11
1	3.9665	-4.28355	2.77	5.8807	5.66934	3.09821	5.12419	5.69605	4.3963	2.87807	2.57382	5.25058		3.58502	2.76924	12
2	109.372	115.178	115.234	117.434	116.2	115.106	118.457	114.329	119.026	113.563	111.352			115.023	2.88284	11
3	6.70086	4.91718	2.78449	3.38945	3.15202	3.40598	3.65855	4.63458	3.53186	2.27774	1.06528	4.18098		3.64158	1.40991	12
4	3.55246	-2.59639	-0.229117	0.372497	0.942775	3.12843	-0.0027788	2.10169	-0.564876	1.2093	0.904251	3.98344		1.06681	1.8939	12
5	117.149	121.716	125.359	122.007	121.064	119.122	121.117	119.354	119.859	118.572	119.677			120.454	2.17455	11
proguanil	114.985	113.243	110.152	111.193	110.12	112.775	109.154	108.419	105.012					110.561	2.9534	9
% control
	replicate 1	replicate 2	replicate 3	replicate 4	replicate 5	replicate 6	replicate 7	replicate 8	replicate 9	replicate 10	replicate 11	replicate 12		average	SD			unpaired two tailed t-test
control	102.66	99.5479	99.5156	102.977	98.715	101.075	100.985	98.7181	95.8061					100	2.2189	9
phenformin	10.0895	8.42952	8.54702	8.90932	5.69453	8.84694	12.2504	10.5741	12.0012	10.5685	8.20588			9.46518	1.88246	11		< 0.0001	****	vs control
1	3.38368	-3.65415	2.36299	5.01662	4.83631	2.64297	4.37126	4.8591	3.75033	2.45518	2.19564	4.47908		3.05825	2.36234	12		< 0.0001	****	vs control
2	93.3015	98.254	98.3021	100.179	99.1259	98.1929	101.051	97.5297	101.537	96.8766	94.9907			98.1219	2.45925	11		0.093	ns	vs control
3	5.71627	4.19467	2.37535	2.89142	2.68888	2.90552	3.12098	3.9536	3.0129	1.94306	0.90875	3.56664		3.1065	1.20275	12		< 0.0001	****	vs control
4	3.03048	-2.21489	-0.195452	0.317764	0.804248	2.66875	-0.0023705	1.79288	-0.481875	1.03161	0.771384	3.39813		0.910055	1.61562	12		< 0.0001	****	vs control
5	99.9358	103.832	106.94	104.08	103.276	101.619	103.32	101.816	102.247	101.15	102.092			102.755	1.85503	11		0.0536	ns	vs control
prog	98.0893	96.6032	93.9671	94.8544	93.9395	96.204	93.1158	92.4887	89.5817					94.316	2.51944	9		0.0001	***	vs control
HEPG2 cells
rotenone sensitive OCR after 6 hours of biguanide exposure
	replicate 1	replicate 2	replicate 3	replicate 4	replicate 5	replicate 6	replicate 7	replicate 8	replicate 9	replicate 10	replicate 11	replicate 12		average	SD	n
control	103.005	104.019	107.233	98.5116	101.365	104.584	104.236	99.4039	105.823					103.131	2.8844	9
phenformin	1.89121	2.12898	-1.54589	3.06204	2.49219	-0.276171	2.96092	1.89172	0.423818	4.05757	2.5621			1.78623	1.63154	11
1	4.81008	5.04254	3.77164	5.98934	5.923	4.00358	4.24652	5.85941	3.30732	5.27476	4.26382	2.63182		4.59365	1.07813	12
2	96.7979	94.4379	97.0079	91.7905	90.0098	95.23	93.3609	95.6746	93.9945	93.7021	93.5103			94.1379	2.0668	11
3	3.86657	1.43883	1.0965	-0.139619	1.54048	2.145	1.27736	3.16465	1.57251	1.5517	-3.27505			1.29445	1.84494	11
4	-4.41909	-0.55813	-0.731612	1.24878	-0.460284	2.26737	-0.258243	2.4672	2.292	2.86563	1.90404	-1.42635		0.43261	2.13883	12
5	87.0029	92.3979	91.7896	91.3637	90.2708	90.2111	90.1275	93.751	92.2963	91.435	90.1062	92.9143		91.1389	1.7651	12
prog	97.3527	97.1811	94.5897	94.7988	94.9188	98.0024	97.0609	96.6219	93.2637					95.9767	1.61362	9
% control
	replicate 1	replicate 2	replicate 3	replicate 4	replicate 5	replicate 6	replicate 7	replicate 8	replicate 9	replicate 10	replicate 11	replicate 12		average	SD	n		unpaired two tailed t-test
control	99.8773	100.861	103.977	95.5208	98.2876	101.409	101.071	96.3859	102.61					100	2.79683	9
phenformin	1.83379	2.06434	-1.49895	2.96908	2.41653	-0.267787	2.87103	1.83429	0.410951	3.93438	2.48431			1.732	1.58201	11		< 0.0001	****	vs control
1	4.66404	4.88945	3.65713	5.8075	5.74318	3.88203	4.1176	5.68152	3.20691	5.11461	4.13437	2.55192		4.45419	1.0454	12		< 0.0001	****	vs control
2	93.8591	91.5707	94.0627	89.0037	87.277	92.3388	90.5264	92.7699	91.1408	90.8573	90.6713			91.2798	2.00405	11		0.0001	***	vs control
3	3.74918	1.39515	1.06321	-0.13538	1.49371	2.07988	1.23858	3.06857	1.52476	1.50459	-3.17562			1.25515	1.78893	11		< 0.0001	****	vs control
4	-4.28493	-0.541185	-0.7094	1.21087	-0.44631	2.19854	-0.250402	2.3923	2.22241	2.77863	1.84624	-1.38305		0.419476	2.07389	12		< 0.0001	****	vs control
5	84.3615	89.5927	89.0028	88.5899	87.5301	87.4723	87.3912	90.9047	89.4941	88.659	87.3705	90.0934		88.3718	1.71151	12		< 0.0001	****	vs control
prog	94.397	94.2306	91.7179	91.9206	92.037	95.027	94.1141	93.6884	90.4322					93.0628	1.56463	9		< 0.0001	****	vs control
MDBK cells
rotenone sensitive OCR after 6 hours of biguanide exposure
	replicate 1	replicate 2	replicate 3	replicate 4	replicate 5	replicate 6	replicate 7	replicate 8			average	SD	n
control	97.8102	98.5816	95.4545	104.965	98.8506	102.027	101.361	103.401			100.306	3.16712	8
phenformin	40.3974	43.0303	44.1718	49.0323	43.0303	37.8205					42.9138	3.77675	6
1	62.4204	64.3678	65.8065	66.2338	66.25	63.8158	60.7843				64.2398	2.07838	7
2	93.8776	101.37	100.662	103.623	103.497	97.9592					100.165	3.71899	6
3	18.5792	17.8571	19.8795	18.7135	19.1617	14.9701					18.1935	1.71481	6
4	17.4699	19.5402	20.122	17.9641	18.2857	16.6667					18.3414	1.28975	6
5	92.1053	97.3684	100	98.7013	98.0263	95.2703	87.6623				95.5906	4.34588	7
prog	89.9225	96.3235	94.8148	89.2617	85.9873	84.5638					90.1456	4.67436	6
% control
	replicate 1	replicate 2	replicate 3	replicate 4	replicate 5	replicate 6	replicate 7	replicate 8			average	SD	n		unpaired two tailed t-test
control	97.5115	98.2805	95.1631	104.644	98.5487	101.715	101.051	103.086			100	3.15745	8
phenformin	40.274	42.8989	44.0369	48.8825	42.8989	37.705					42.7827	3.76522	6		< 0.0001	****	vs control
1	62.2298	64.1713	65.6055	66.0315	66.0477	63.6209	60.5987				64.0436	2.07204	7		< 0.0001	****	vs control
2	93.5909	101.06	100.355	103.307	103.18	97.6601					99.8589	3.70764	6		0.94	ns	vs control
3	18.5225	17.8026	19.8188	18.6563	19.1032	14.9243					18.138	1.70957	6		< 0.0001	****	vs control
4	17.4165	19.4806	20.0605	17.9092	18.2299	16.6158					18.2854	1.28581	6		< 0.0001	****	vs control
5	91.824	97.0711	99.6946	98.3999	97.727	94.9794	87.3947				95.2987	4.33261	7		0.0306	*	vs control
prog	89.6479	96.0294	94.5253	88.9892	85.7247	84.3055					89.8703	4.66008	6		0.0004	***	vs control

## Sheet: Figure 3B
MDBK permeabilised cells
rotenone sensitive OCR after ADP stimulation
	replicate 1	replicate 2	replicate 3	replicate 4	replicate 5	replicate 6	replicate 7	replicate 8	replicate 9	replicate 10	replicate 11	replicate 12	replicate 13	replicate 14	replicate 15	replicate 16			average	SD	n
control	319.172	299.387	294.783	228.524	244.83	290.704	215.605	243.697	234.837	348.539	366.828	296.869	307.096	273.878	330.47	213.858		control	281.817	47.4667	16
phenformin	45.6369	68.8959	0.0704498	37.5399	39.8298	25.1553	62.9643	38.027										phenformin	39.765	21.4422	8
1	88.3828	76.7744	21.7886	44.1426	38.2873	53.6302	83.4211											1	58.061	25.2744	7
2	411.584	226.551	268.24	253.427	274.791													2	286.919	72.1169	5
3	60.2833	86.8877	-11.7294	15.2271	8.13753	44.7432												3	33.9249	36.6491	6
4	14.201	41.2102	15.9739	1.98924	-24.1828	20.168	8.99798	-7.21149										4	8.89326	19.4601	8
5	341.66	308.831	224.546	216.858	280.179	213.174	210.972	335.316										5	266.442	56.714	8
proguanil	272.706	215.773	253.057	330.674	409.717													proguanil	296.386	75.7565	5
% of control
	replicate 1	replicate 2	replicate 3	replicate 4	replicate 5	replicate 6	replicate 7	replicate 8	replicate 9	replicate 10	replicate 11	replicate 12	replicate 13	replicate 14	replicate 15	replicate 16			average	SD	n		unpaired two tailed t-test
control	113.255	106.235	104.601	81.0892	86.8755	103.153	76.5052	86.4733	83.3296	123.675	130.165	105.341	108.97	97.1829	117.264	75.8855		control	100	16.8431	16
phenformin	16.1938	24.447	0.0249984	13.3207	14.1332	8.92612	22.3422	13.4935										phenformin	14.1102	7.60854	8		< 0.0001	****	vs control
1	31.3617	27.2426	7.73145	15.6635	13.5859	19.0301	29.6011											1	20.6023	8.96837	7		< 0.0001	****	vs control
2	146.046	80.3892	95.1823	89.9261	97.5066													2	101.81	25.5899	5		0.8546	ns	vs control
3	21.3909	30.8312	-4.16205	5.40318	2.88752	15.8767												3	12.0379	13.0045	6		< 0.0001	****	vs control
4	5.03909	14.623	5.66819	0.705862	-8.58102	7.15641	3.19284	-2.55892										4	3.15568	6.90523	8		< 0.0001	****	vs control
5	121.235	109.586	79.6778	76.9497	99.4188	75.6426	74.8611	118.983										5	94.5442	20.1244	8		0.4901	ns	vs control
proguanil	96.767	76.5649	89.7947	117.336	145.384													proguanil	105.169	26.8814	5		0.5922	ns	vs control
143B permeabilised cells
rotenone sensitive OCR after ADP stimulation
	replicate 1	replicate 2	replicate 3	replicate 4	replicate 5	replicate 6	replicate 7	replicate 8	replicate 9	replicate 10	replicate 11		average	SD	n
control	210.805	250.065	236.318	285.203	234.152	248.749	252.872	208.874	208.207	251.931		control	238.718	24.4778	10
phenformin	25.4877	46.6376	27.5553	27.5923	18.3804	32.5154	9.99898	27.2203	10.3	31.2099	17.1615	phenformin	25.6898	10.8619	11
1	67.6344	28.3619	40.3847	11.4971	25.5938	0.374683	13.8024	21.1056	14.977	28.973		1	25.2705	18.5916	10
2	153.033	171.28	214.313	152.836	202.298	145.434	188.219	249.19	145.973	194.009		2	181.659	34.3057	10
3	14.5013	19.0826	21.0061	44.5085	33.2859	17.0487	39.5631	5.20618	17.9812	5.98842	8.67272	3	21.8172	13.2788	11
4	-3.53411	36.5908	22.8887	19.1854	18.4104	12.5518	2.30642	-8.9255	9.14379	9.25736		4	11.7875	13.3528	10
5	86.8646	113.769	182.473	86.4739	91.9691	125.381	91.9554	92.949				5	108.979	32.7871	8
proguanil	189.61	245.918	343.848	223.379	244.749	242.105	265.999	251.513	274.835			proguanil	253.551	41.8795	9
DMSO	207.233	216.973	218.153	341.72	228.985	207.512
% of control
	replicate 1	replicate 2	replicate 3	replicate 4	replicate 5	replicate 6	replicate 7	replicate 8	replicate 9	replicate 10	replicate 11		average	SD	n		unpaired two tailed t-test
control	88.3073	104.753	98.995	119.473	98.0874	104.202	105.929	87.4984	87.2189	105.535		control	100	10.2539	10
phenformin	10.6769	19.5367	11.5431	11.5585	7.69965	13.6209	4.18862	11.4027	4.31473	13.074	7.18905	phenformin	10.7616	4.44897	11		< 0.0001	****	vs control
1	28.3324	11.8809	16.9174	4.8162	10.7214	0.156957	5.78191	8.84123	6.27394	12.1369		1	10.5859	7.78813	10		< 0.0001	****	vs control
2	64.1063	71.7502	89.777	64.0236	84.7435	60.923	78.8458	104.387	61.1489	81.2715		2	76.0977	14.3708	10		0.0004	***	vs control
3	6.07465	7.9938	8.79956	18.6448	13.9436	7.14177	16.5732	2.18089	7.53242	2.50858	3.63305	3	9.13933	5.53209	11		< 0.0001	****	vs control
4	-1.48046	15.3281	9.5882	8.03686	7.71222	5.258	0.966172	-3.73894	3.83038	3.87795		4	4.93785	5.59356	10		< 0.0001	****	vs control
5	36.388	47.6585	76.4388	36.2243	38.5263	52.5229	38.5206	38.9368				5	45.652	13.7347	8		< 0.0001	****	vs DMSO
proguanil	79.4286	103.016	144.039	93.5745	102.527	101.419	111.428	105.36	115.13			proguanil	106.214	17.5435	9		0.3532	ns	vs control
DMSO	87.5276	91.6417	92.14	144.33	96.7149	87.6457						DMSO	100	21.9808

## Sheet: Figure 3D
mouse heart mitochondria
rotenone sensitive OCR after ADP stimulation
	replicate 1	replicate 2	replicate 3	replicate 4	replicate 5	replicate 6	replicate 7	replicate 8	replicate 9	replicate 10	replicate 11	replicate 12	average	SEM	n
control	243.276	210.763	286.877	285.122	253.849	255.986	262.343	230.632	186.271	253.467	227.809	209.909	242.192	8.9913	12
phenformin	84.3511	68.4413	91.7952	58.3323	77.1324	73.2558	61.9454	74.2585					73.689	3.90778	8
1	144.304	137.897	115.353	106.024	102.327	117.145	68.6702	40.6894					104.051	3.51423	8
2	328.327	225.591	215.992	303.614	385.336	126.517	248.354	258.079					261.476	27.8197	8
3	101.559	74.0859	73.8185	59.1811	54.158	50.9034	49.4794	79.7069					67.8616	6.32272	8
4	70.1959	57.1531	58.0112	57.0114	62.2741	56.2992	39.9502	47.6712					56.0708	3.2024	8
5	294.849	332.071	191.792	264.788	302.335	261.725	261.694	252.863					270.265	14.6933	8
proguanil	238.461	304.411	232.07	241.128	231.216	205.196	254.802	216.315					240.45	10.5916	8
% of control
	replicate 1	replicate 2	replicate 3	replicate 4	replicate 5	replicate 6	replicate 7	replicate 8	replicate 9	replicate 10	replicate 11		average	SEM	n		unpaired two tailed t-test
control	100.448	87.0232	118.45	117.726	104.813	105.695	108.32	95.2269	76.9104	104.655	94.0613	86.6706	100	3.58788	12
phenformin	34.4112	27.9208	37.4481	23.7968	31.4663	29.8849	25.2708	30.2939					30.0616	1.59419	8		< 0.0001	****	vs control
1	59.5826	56.937	47.6286	43.7771	42.2506	48.3688	28.3536	16.8005					42.9624	5.03835	8		< 0.0001	****	vs control
2	135.565	93.1456	89.1821	125.361	159.104	52.2381	102.544	106.56					107.962	11.4866	8		0.4476	ns	vs control
3	41.9334	30.5898	30.4794	24.4356	22.3616	21.0178	20.4298	32.9106					28.0198	2.61062	8		< 0.0001	****	vs control
4	28.9836	23.5983	23.9526	23.5398	25.7127	23.2457	16.4953	19.6832					23.1514	1.32226	8		< 0.0001	****	vs control
5	121.742	137.111	79.1902	109.33	124.833	108.065	108.052	104.406					111.591	6.0668	8		0.0959	ns	vs control
proguanil	98.4596	125.69	95.8205	99.5609	95.4679	84.7246	105.207	89.3157					99.2807	4.37322	8		0.9002	ns	vs control
mouse liver mitochondria
rotenone sensitive OCR after ADP stimulation
	replicate 1	replicate 2	replicate 3	replicate 4	replicate 5					average	SEM	n
control	36.6334	37.8766	27.5529	36.7256	33.8878				control	34.5353	2.52044	5
phenformin	10.3021	11.9656	6.85796	12.4399					phenformin	10.3914	1.26384	4
1	15.8995	14.1075	14.9763						1	14.9944	0.517397	3
2	27.9783	27.0813	26.8338						2	27.2978	0.347659	3
3	11.8176	10.8685	11.8157	10.0131					3	11.1287	0.433854	4
4	7.34214	6.42948	6.20435						4	6.65866	0.301261	3
5	33.3486	24.9722	26.9351	29.5446					5	28.7002	1.81049	4
proguanil	35.8354	28.1695	27.8096	32.6887					proguanil	31.1258	2.22009	4
% of control
	replicate 1	replicate 2	replicate 3	replicate 4	replicate 5					average	SEM	n		unpaired two tailed t-test
control	106.075	109.675	79.782	106.342	98.1252				control	100	5.39919	5
phenformin	29.6914	34.4857	19.7652	35.8528					phenformin	29.9488	3.64249	4		< 0.0001	****	vs control
1	45.8237	40.6589	43.1629						1	43.2152	1.49118	3		0.0002	***	vs control
2	80.6357	78.0506	77.3373						2	78.6746	1.00198	3		0.0257	*	vs control
3	34.0593	31.324	34.0537	28.8586					3	32.0739	1.2504	4		< 0.0001	****	vs control
4	21.1607	18.5303	17.8815						4	19.1908	0.868259	3		< 0.0001	****	vs control
5	96.1136	71.972	77.6292	85.1501					5	82.7162	5.21798	4		0.0584	ns	vs control
proguanil	103.281	81.1869	80.1497	94.2115					proguanil	89.7071	6.3985	4		0.2758	ns	vs control
rat liver mitochondria
rotenone sensitive OCR after ADP stimulation
	replicate 1	replicate 2	replicate 3	replicate 4	replicate 5					average	SEM	n
control	32.4802	20.651	29.2251	29.297	25.4402				control	27.4187	0.90623	5
phenformin	6.42436	5.72878	6.05285	6.10472					phenformin	6.07767	0.0711899	4
1	18.6372	13.6271	14.6667	13.5972					1	15.132	0.597268	4
2	26.1534	25.6649	24.8788	25.512					2	25.5523	0.131445	4
3	5.6876	5.26613	8.51489	6.87916					3	6.58694	0.363883	4
4	2.79441	1.99162	2.24605	2.77422					4	2.45158	0.0995233	4
5	29.5329	24.3169	22.1939						5	25.3479	1.25886	3
proguanil	22.6586	25.8384	26.6865						proguanil	25.0612	0.707817	3
% of control
	replicate 1	replicate 2	replicate 3	replicate 4	replicate 5					average		n		unpaired two tailed t-test
control	118.46	75.3173	106.588	106.85	92.7842				control	100	3.30515	5
phenformin	23.4305	20.8937	22.0756	22.2648					phenformin	22.1661	0.25964	4		< 0.0001	****	vs control
1	67.9724	49.7	53.4916	49.591					1	55.1887	2.17832	4		< 0.0001	****	vs control
2	95.3853	93.6037	90.7364	93.0459					2	93.1928	0.479399	4		0.1744	ns	vs control
3	20.7435	19.2063	31.055	25.0893					3	24.0235	1.32713	4		< 0.0001	****	vs control
4	10.1916	7.26373	8.19166	10.118					4	8.94125	0.362976	4		< 0.0001	****	vs control
5	107.711	88.6874	80.9442						5	92.4474	4.59123	3		0.2126	ns	vs control
proguanil	82.6391	94.2364	97.3294						proguanil	91.4016	2.58151	3		0.1229	ns	vs control

## Sheet: Figure 4C
MDBK intact cells
rotenone sensitive OCR after 40 mins of biguanide exposure
	replicate 1	replicate 2	replicate 3	replicate 4	replicate 5	replicate 6	replicate 7	replicate 8	average	SD	n
control	101.46	102.128	96.7532	104.965	100.575	103.378	100.68	104.082	101.753	2.56741	8
phenformin	97.351	95.7576	94.4785	101.29	95.1515	97.4359			96.9108	2.44911	6
1	98.0892	97.7011	99.3548	99.3506	96.875	99.3421	99.3464		98.5799	1.02329	7
2	97.9592	102.055	98.6755	102.174	103.497	100			100.727	2.18745	6
3	86.8852	91.0714	89.1566	91.8129	91.018	90.4192			90.0605	1.79094	6
4	95.7831	95.977	96.9512	94.6108	94.8571	94			95.3632	1.07289	6
5	98.0263	101.316	101.342	98.0519	98.6842	101.351	98.7013		99.639	1.61014	7
prog	102.326	100.735	100.741	97.3154	96.1783	94.6309			98.6544	3.04214	6
% control
	replicate 1	replicate 2	replicate 3	replicate 4	replicate 5	replicate 6	replicate 7	replicate 8	average	SD	n
control	99.7124	100.369	95.0868	103.157	98.8425	101.598	98.9462	102.289	100	2.52319	8
phenformin	95.6743	94.1083	92.8513	99.5457	93.5127	95.7577			95.2417	2.40693	6
1	96.3997	96.0184	97.6436	97.6395	95.2065	97.6311	97.6353		96.882	1.00567	7
2	96.272	100.297	96.976	100.414	101.714	98.2776			98.9918	2.14978	6
3	85.3888	89.5029	87.621	90.2315	89.4503	88.8618			88.5094	1.7601	6
4	94.1334	94.3239	95.2814	92.9812	93.2234	92.381			93.7207	1.05441	6
5	96.338	99.5708	99.5968	96.3631	96.9845	99.6057	97.0013		97.9229	1.58241	7
prog	100.563	99.0003	99.0056	95.6393	94.5218	93.001			96.9552	2.98974	6
matrix biguanide concentrations
	average % OCR	SEM	upper (+SEM)	lower(-SEM)		biguanide concentration (mM)					fold accumulation	+ve error	-ve error
control	100	0.892084	100.892	97.4768		mean	+ve error	-ve error	IC50/10
phenformin	95.2417	0.982624	96.2243	92.8347		0.00246313	0.00257163	0.000807222	0.0339313		0.0725919	0.0757894	0.0237899
1	96.882	0.380107	97.2621	95.8763		0.00210481	0.00117116	0.000388933	0.0398016		0.0528826	0.0294251	0.00977181
2	98.9918	0.877643	99.8694	96.842		0.00100351	0.0036411	0	0.0421017		0.0238354	0.0864834	0
3	88.5094	0.718556	89.2279	86.7493		0.0279398	0.00912073	0.00331344	0.0969639		0.288147	0.0940632	0.0341719
4	93.7207	0.430461	94.1512	92.6663		2.78287	0.431228	0.176166	2.88403		0.964924	0.149523	0.0610834
5	97.9229	0.598094	98.521	96.3405		0.00206761	0.00236913	0.000753205	0.0322404		0.0641312	0.0734834	0.0233622
prog	96.9552	1.22056	98.1758	93.9655		0.000556733	0.000562081	0.000223079	0.0016293		0.341702	0.344984	0.136917
MDBK permeabilised cells
rotenone sensitive OCR after ADP stimulation
	replicate 1	replicate 2	replicate 3	replicate 4	replicate 5	replicate 6	replicate 7	replicate 8	replicate 9	replicate 10	replicate 11	replicate 12	replicate 13	replicate 14	replicate 15	replicate 16		average	SD	n
control	319.172	299.387	294.783	228.524	244.83	290.704	215.605	243.697	234.837	348.539	366.828	296.869	307.096	273.878	330.47	213.858		281.817	47.4667	16
phenformin	45.6369	68.8959	0.0704498	37.5399	39.8298	25.1553	62.9643	38.027										39.765	21.4422	8
1	88.3828	76.7744	21.7886	44.1426	38.2873	53.6302	83.4211											58.061	25.2744	7
2	411.584	226.551	268.24	253.427	274.791													286.919	72.1169	5
3	60.2833	86.8877	-11.7294	15.2271	8.13753	44.7432												33.9249	36.6491	6
4	14.201	41.2102	15.9739	1.98924	-24.1828	20.168	8.99798	-7.21149										8.89326	19.4601	8
5	341.66	308.831	224.546	216.858	280.179	213.174	210.972	335.316										266.442	56.714	8
proguanil	272.706	215.773	253.057	330.674	409.717													296.386	75.7565	5
% of control
	replicate 1	replicate 2	replicate 3	replicate 4	replicate 5	replicate 6	replicate 7	replicate 8	replicate 9	replicate 10	replicate 11	replicate 12	replicate 13	replicate 14	replicate 15	replicate 16		average	SD	n
control	113.255	106.235	104.601	81.0892	86.8755	103.153	76.5052	86.4733	83.3296	123.675	130.165	105.341	108.97	97.1829	117.264	75.8855		100	16.8431	16
phenformin	16.1938	24.447	0.0249984	13.3207	14.1332	8.92612	22.3422	13.4935										14.1102	7.60854	8
1	31.3617	27.2426	7.73145	15.6635	13.5859	19.0301	29.6011											20.6023	8.96837	7
2	146.046	80.3892	95.1823	89.9261	97.5066													101.81	25.5899	5
3	21.3909	30.8312	-4.16205	5.40318	2.88752	15.8767												12.0379	13.0045	6
4	5.03909	14.623	5.66819	0.705862	-8.58102	7.15641	3.19284	-2.55892										3.15568	6.90523	8
5	121.235	109.586	79.6778	76.9497	99.4188	75.6426	74.8611	118.983										94.5442	20.1244	8
proguanil	96.767	76.5649	89.7947	117.336	145.384													105.169	26.8814	5
matrix biguanide concentrations
	average % OCR	SEM	upper (+SEM)	lower(- SEM)					biguanide concentration (mM)						fold accumulation	+ve error	-ve error
control	100	4.21077	104.211	95.7892					mean	+ve error	-ve error		IC50/5	8 for control
phenformin	14.1102	2.69003	16.8002	11.4202					6.60635	1.90004	3.2331		0.0678625		97.349	27.9984	47.6419
1	20.6023	3.38972	23.9921	17.2126					3.11679	0.805347	1.25345		0.0796031		39.1541	10.117	15.7463
2	101.81	11.4442	113.254	90.366	mean > 100% of control				0	0	0		0.0842035		0	0	0
3	12.0379	5.30908	17.347	6.72883	lower limit > 90% inhibition, calculate for 90%				44.0994	0	0		0.193928		227.401	0	0
4	3.15568	2.44137	5.59705	0.714315	>90%, calculate for 90% inhibition				192.961	0	0		5.76806		33.4533	0	0
5	94.5442	7.11505	101.659	87.4292					0.00767451	0	0		0.0644807		0.11902	0	0.393725
proguanil	105.169	10.9743	116.144	94.1951	mean > 100% of control				0	0	0		0.00325859		0	0	0

## Sheet: Figure 5
AMPK and ACC western blots of MDBK cells treated with biguanides for 18 hours
Experiment 1
	control	phenformin	1	2	3	4	5	proguanil	DMSO
p-ACC	107	586	848	118	1150	1170	131	161	109
p-alpha	68.6	203	288	64.6	594	732	62.5	71.3	65.5
AMPK beta	551	460	458	468	469	443	479	478	500
p-ACC / AMPK beta	0.194192	1.27391	1.85153	0.252137	2.45203	2.64108	0.273486	0.33682	0.218
p-alpha / AMPK beta	0.124501	0.441304	0.628821	0.138034	1.26652	1.65237	0.13048	0.149163	0.131
normalised to control	control	phenformin	1	2	3	4	5	proguanil	DMSO
p-ACC / AMPK beta	1	6.56006	9.53451	1.29839	12.6268	13.6003	1.40833	1.73447	1.1226
p-alpha / MAPK beta	1	3.54459	5.05073	1.1087	10.1728	13.272	1.04803	1.19809	1.0522
Experiment 2
	control	phenformin	1	2	3	4	5	proguanil	DMSO
p-ACC	60.4	598	727	75.8	699	693	70.3	112	62.1
p-alpha	54.7	234	388	57.4	402	500	52.5	68.2	44.6
AMPK beta	375	374	359	346	303	262	303	353	318
p-ACC / AMPK beta	0.161067	1.59893	2.02507	0.219075	2.30693	2.64504	0.232013	0.31728	0.195283
p-alpha / AMPK beta	0.145867	0.625668	1.08078	0.165896	1.32673	1.9084	0.173267	0.193201	0.140252
normalised to control	control	phenformin	1	2	3	4	5	proguanil	DMSO
p-ACC / AMPK beta	1	9.92713	12.5729	1.36015	14.3228	16.422	1.44048	1.96987	1.21244
p-alpha / MAPK beta	1	4.28932	7.40937	1.13731	9.09552	13.0832	1.18785	1.32451	0.961505
Experiment 3
	control	phenformin	1	2	3	4	5	proguanil	DMSO
p-ACC	61.7	404	483	59.9	770	641	64.6	91.3	56.3
p-alpha	43	154	220	57.3	628	499	51.1	59.7	39
AMPK beta	207	241	255	215	226	197	178	196	156
p-ACC / AMPK beta	0.298068	1.67635	1.89412	0.278605	3.40708	3.25381	0.362921	0.465816	0.360897
p-alpha / AMPK beta	0.207729	0.639004	0.862745	0.266512	2.77876	2.53299	0.287079	0.304592	0.25
normalised to control	control	phenformin	1	2	3	4	5	proguanil	DMSO
p-ACC / AMPK beta	1	5.62405	6.35466	0.934703	11.4306	10.9163	1.21758	1.56279	1.21079
p-alpha / MAPK beta	1	3.07614	4.15321	1.28297	13.3768	12.1937	1.38198	1.46629	1.20349
Averages
	control	phenformin	1	2	3	4	5	proguanil	DMSO
ACC	1	7.37042	9.48734	1.19775	12.7934	13.6462	1.35546	1.75571	1.18194
SEM	1	1.3066	1.7952	0.132725	0.839073	1.58952	0.0695629	0.117994	0.0296755
p-alpha	1	3.63668	5.53777	1.17633	10.8817	12.8496	1.20595	1.32963	1.0724
SEM	1	0.353229	0.971003	0.0539587	1.28573	0.332443	0.0968293	0.0774656	0.0705807
