# Supplementary material for: Molecular features of biguanides required for targeting of mitochondrial respiratory complex I and activation of AMP-kinase
Source: BMC Biol. 2016 Aug 9;14:65. doi: 10.1186/s12915-016-0287-9 (PMC4977651; doi:10.1186/s12915-016-0287-9)
Supplement: Additional file 2: — Individual data points for mouse heart mitochondria simultaneously uncoupled with ADP and inhibited with phenformin. (XLSX 56 kb) [file 12915_2016_287_MOESM2_ESM.xlsx]

## Sheet: uncoupled mitochondria
mouse heart mitochodnria assayed with ADP and phenformin added simulatenously
rotenone sensitive OCR after 15 mins
	replicate 1	replicate 2	replicate 3	replicate 4	replicate 5	replicate 6	replicate 7	replicate 8		average	SD	n	SEM
ADP only	564.713	462.28	508.225	437.603	539.356	434.344				491.087	54.6892	6	22.3268
ADP plus phenformin	424.448	529.372	416.775	362.78	390.638	416.65	396.104	412.04		418.601	48.9294	8	17.2992
% control (no phenformin)
	replicate 1	replicate 2	replicate 3	replicate 4	replicate 5	replicate 6	replicate 7	replicate 8		average	SD	n	SEM		unpaired two tailed t-test
ADP only	114.992	94.1342	103.49	89.1091	109.829	88.4454				100	11.1364	6	4.5464
ADP plus phenformin	86.4303	107.796	84.8679	73.8728	79.5456	84.8425	80.6586	83.9037		85.2397	9.9635	8	3.52263		0.0228	*	vs control
