# Supplementary material for: Molecular features of biguanides required for targeting of mitochondrial respiratory complex I and activation of AMP-kinase
Source: BMC Biol. 2016 Aug 9;14:65. doi: 10.1186/s12915-016-0287-9 (PMC4977651; doi:10.1186/s12915-016-0287-9)
Supplement: Additional file 3: — Data for TMRM measurements on 143B cells. (XLSX 47 kb) [file 12915_2016_287_MOESM3_ESM.xlsx]

## Sheet:  TMRM measurements
TMRM measurements on 143B cells treated with phenformin for 6.5 hours
	Count	% of plot	% of all	mean-x (Hoescht)	mean-y (TMRM)
6.5 hours phenformin -1	5256	93.22	93.22	100997	3427.6			TMRM average	SEM	n
6.5 hours phenformin -2	4765	94.52	94.52	100496	3669.9		6.5 hours phenformin	3570.67	73.2993	3
6.5 hours phenformin -3	5333	93.35	93.35	101929	3614.5		FCCP	2136.53	268.451	3
control 1	5266	92.66	92.66	100583	16310.5		Control	15908.9	202.273	3
control 2	4853	90.97	90.97	101783	15750.3
control 3	4971	93.76	93.76	100495	15665.9		% control	TMRM average	SEM	n		unpaired two tailed t-test
FCCP 1	5677	99.16	99.16	109176	1862.7		control	100	1.79809	3
FCCP 2	5303	99.72	99.72	108272	2673.4		6.5 hours phenformin	22.4445	2.85749	3		< 0.0001	****	vs control
FCCP 3	4977	99.44	99.44	110845	1873.5		FCCP	13.4298	1.69605	3		< 0.0001	****	vs control
